# Supplementary material for: Secreted Protein VdCUE Modulates Virulence of Verticillium dahliae Without Interfering with BAX-Induced Cell Death
Source: J Fungi (Basel). 2025 Sep 8;11(9):660. doi: 10.3390/jof11090660 (PMC12470305; doi:10.3390/jof11090660)
Supplement: Supplementary file 1 [file jof-11-00660-s001.zip]

Archive with 5 entries (3 files):
- jof-3816440-supplementary/
- jof-3816440-supplementary/jof-3816440 Supplementary files/
- jof-3816440-supplementary/jof-3816440 Supplementary files/jof-3816440 Supplementary Figure.pdf
- jof-3816440-supplementary/jof-3816440 Supplementary files/jof-3816440 Table S1 Primers used in this research.pdf
- jof-3816440-supplementary/jof-3816440 Supplementary files/jof-3816440 Table S2 Gene and protein secquences of VdCUE and its orthologs VDAG_09947.xlsx
